# Supplementary material for: Startling similarity: Effects of facial self-resemblance and familiarity on the processing of emotional faces
Source: PLoS One. 2017 Dec 7;12(12):e0189028. doi: 10.1371/journal.pone.0189028 (PMC5720797; doi:10.1371/journal.pone.0189028)
Supplement: S1 File — Data of startle responses (long and short lead intervals; sheet 1), subjective ratings (arousal, valence; sheet 2), and manual responses (reaction time; sheet 3); long_LI: long lead interval; short_LI: short lead interval; neg: negative; ntr: neutral; pos: positive. (XLSX) [file pone.0189028.s001.xlsx]

## Sheet: Startle data
Experiment	Code	Sex	%change.long_LI.neg.other	%change.long_LI.neg.familiar	%change.long_LI.ntr.other	%change.long_LI.ntr.familiar	%change.long_LI.pos.other	%change.long_LI.pos.familiar	%change.short_LI.neg.other	%change.short_LI.neg.familiar	%change.short_LI.ntr.other	%change.short_LI.ntr.familiar	%change.short_LI.pos.other	%change.short_LI.pos.familiar
self	A01	female	0.0790836	-0.0903443	-0.0869215	0.082003	0.250582	0.268218	-0.251417	-0.214341	-0.248447	-0.0297408	-0.180947	0.1867
self	A02	female	0.119588	0.216654	0.0700573	0.120253	-0.127542	0.175102	0.153628	0.187876	-0.00644656	-0.0428544	-0.0732153	0.0797806
self	A03	female	-0.0721228	0.181136	0.151028	0.208362	0.0582251	0.127411	0.0308233	0.146732	0.222522	0.263966	0.199019	-0.0500197
self	A04	male	0.423671	-0.0800232	0.00442037	0.207065	-0.0305846	-0.0150044	0.228884	-0.156845	0.00522973	-0.0704458	-0.174449	-0.239097
self	A05	female	0.195255	-0.786332	0.0249629	-0.0160035	-0.237543	0.325115	-0.291522	-0.0803537	-0.159386	-0.184689	-0.388516	0.185615
self	A06	female	0.255474	0.415347	-0.076916	0.129352	0.248577	0.308921	0.286567	0.226268	0.151295	-0.156141	-0.0376466	0.0605957
self	A07	female	0.234173	0.194944	0.539563	0.294233	0.146109	0.332498	-0.00726098	0.180363	0.403474	-0.0230763	0.0355947	-0.181615
self	A08	female	-0.0339628	0.0441098	0.121231	-0.107219	0.108875	0.205148	-0.0621891	-0.10541	-0.291311	0.0239872	0.0958304	-0.157916
self	A09	female	0.376196	0.117149	0.459184	0.150718	0.261235	0.26306	0.225754	0.322326	0.152199	0.147941	0.193243	0.491836
self	A10	female	0.0779004	0.501393	0.0972919	-0.204614	0.0290873	-0.105762	0.292879	-0.263791	0.0732197	-0.245737	-0.0852558	0.0150451
self	A11	male	0.482843	-0.363051	-0.164216	0.178571	-0.356311	0.0456933	-0.582108	-0.426334	-0.165714	-0.0816483	-0.443452	-0.233543
self	A12	female	0.0320916	0.180455	0.493953	-0.0117723	-0.213767	0.5791	-0.00725689	0.358491	0.370102	0.181422	0.164006	0.610063
self	A13	female	0.194077	0.249603	-0.0517489	-0.0872554	-0.103966	0.263247	-0.119513	-0.078341	-0.00793231	-0.0676891	-0.193842	-0.137435
self	A14	male	0.199664	-0.0506552	-0.365719	-0.0161194	-0.133056	0.272718	-0.101896	-0.25008	0.267438	0.19551	0.116422	-0.0269141
self	A15	female	-0.197599	0.345766	-0.136065	-0.157076	-0.245668	0.000332099	-0.244972	-0.33146	-0.176821	-0.00641844	-0.0854515	0.00756447
self	A16	male	-0.111217	-0.101032	0.305967	-0.0478777	0.137775	0.152324	0.0653178	-0.184207	-0.0659191	-0.202879	-0.217234	-0.0411122
self	A17	female	-0.31471	-0.487536	-0.0815459	-0.27058	-0.260942	-0.155435	0.0776167	-0.3381	-0.295266	0.417246	-0.18942	-0.122899
self	A18	female	0.00203049	-0.0427514	0.0767443	0.0758789	0.0761571	0.0678435	0.0818128	-0.0869307	0.0213618	0.0625278	0.155429	0.107866
self	A19	female	0.301336	0.170006	-0.328036	0.0791531	-0.121536	-0.101594	-0.311281	-0.201107	-0.538993	-0.336131	-0.356214	-0.0711312
self	A20	male	0.140284	0.0170451	-0.185438	-0.135299	-0.05448	0.0864475	-0.103107	-0.25484	-0.135525	-0.069113	-0.144272	-0.129521
self	A21	female	0.851049	0.00651032	-0.100022	-0.00548075	-0.0400052	0.708312	-0.273045	0.00832902	0.0214915	-0.123673	-0.154502	0.349905
self	A22	female	-0.174105	0.0247635	0.00689196	0.149009	-0.0018537	0.375446	-0.144953	-0.15053	0.0864902	-0.0762869	-0.14412	0.00442036
self	A23	male	-0.00594228	-0.172892	0.142827	-0.0580888	0.204584	0.0945105	-0.635823	-0.551783	-0.207616	-0.260328	-0.477929	-0.392615
self	A24	male	0.352761	0.217005	0.472207	0.829466	0.74204	0.544163	-0.164598	0.254902	0.22558	0.109072	0.711819	0.479882
self	A25	male	1.62384	0.157246	-0.0565262	0.389688	0.382094	1.6518	0.591527	0.0103917	0.430755	0.121103	0.331963	0.539568
self	A26	male	0.242299	-0.0356251	0.208519	0.202033	0.219102	0.125655	0.170194	0.204874	0.223432	0.110295	0.20325	0.297796
self	A27	male	0.0487748	0.301578	0.0373555	-0.10178	-0.105687	0.101798	0.157799	0.0511789	0.239898	-0.233369	-0.105687	-0.241141
self	A28	male	0.0301651	0.0301651	0.115225	0.25034	0.244739	0.293745	0.200362	0.227587	0.0891467	0.195461	0.142644	-0.125865
self	A29	male	-0.143786	0.106408	-0.103038	-0.0793674	0.0973196	-0.0542875	-0.0742951	-0.128506	-0.113465	-0.137136	-0.14721	-0.00610009
self	A30	male	-0.0227046	-0.00271354	-0.00684285	-0.0569975	-0.12013	0.35925	0.22214	-0.158093	0.0483981	-0.0995753	-0.193959	-0.0732825
self	A31	male	-0.223725	-0.291148	-0.370245	-0.382925	-0.287828	-0.249084	-0.0194421	-0.00324035	-0.228891	-0.367075	-0.24926	-0.421492
self	A32	male	0.168547	0.172546	0.134661	0.26337	-0.160605	-0.159568	-0.136237	-0.0535415	-0.104092	-0.095278	-0.180792	0.251872
self	A33	female	0.411689	0.0939064	-0.249562	-0.0729619	0.476755	0.560936	-0.451952	-0.0568694	0.116394	-0.159472	-0.436659	-0.083667
self	A34	female	0.5841	0.0840999	-0.125739	-0.167449	0.0105946	0.107096	-0.373475	-0.447684	-0.348308	-0.426506	-0.319974	-0.222358
self	A35	male	-0.0523135	-0.0349853	0.0180056	-0.0352089	0.117453	0.000453756	-0.0659898	-0.0990811	-0.036774	-0.0291719	-0.0472082	0.219112
self	A36	male	0.0642744	0.0721099	-0.215989	-0.0422115	-0.127527	0.238117	-0.268567	-0.365319	-0.299568	-0.218487	-0.115603	-0.0334999
self	A37	female	0.191683	1.33564	-0.0812872	0.181883	-0.094977	0.0573434	-0.205403	-0.0421931	0.255917	0.164379	0.0145411	0.129811
self	A38	female	0.700959	0.648839	0.283049	0.430504	0.176972	0.0414594	0.0541045	0.182369	-0.000414594	0.000829187	0.130597	-0.0485075
self	A39	male	0.223582	0.775556	0.197035	0.099207	0.073608	0.216687	-0.0931736	-0.447681	-0.332098	-0.154629	-0.285166	-0.356921
famous	B01	male	0.339887	0.0665986	0.192248	0.193592	0.164518	0.0854079	-0.162432	-0.137399	-0.175156	0.219355	-0.453424	-0.104967
famous	B02	female	0.757127	-0.146618	0.0297711	0.101187	-0.117708	0.0664831	1.74858	0.211954	1.11638	1.25503	1.30201	0.990191
famous	B03	female	0.343434	-0.204545	-0.770202	0.0606061	-0.409091	1.06818	-0.761364	-1	-0.850852	0.272727	-0.711648	-1
famous	B04	female	0.18723	0.024014	0.221261	0.37273	0.201303	-0.0543719	0.073597	0.0753725	0.0339437	0.237832	0.271534	-0.0619343
famous	B06	female	-0.173065	-0.225386	-0.3991	-0.536275	-0.511632	-0.330877	-0.117848	-0.191517	-0.374518	-0.168573	-0.301317	-0.265263
famous	B07	female	-0.0941195	0.146169	0.222939	0.0824505	0.164594	-0.0242592	-0.075023	0.0519346	-0.206971	-0.00967296	0.0755412	-0.174344
famous	B08	female	0.214829	0.339346	-0.0510126	0.344984	0.0131254	0.128035	-0.433004	0.0909845	-0.0163376	0.0279101	-0.323155	-0.342665
famous	B09	female	1.20651	0.35539	-0.21177	0.195749	-0.121309	0.367078	-0.25254	-0.539112	-0.406498	-0.219139	0.0107119	-0.482645
famous	B10	female	-0.164167	-0.317698	-0.328435	-0.11138	-0.184387	-0.195169	-0.160946	0.254734	0.0911816	0.211273	0.0460885	-0.0272773
famous	B11	female	0.792969	-0.13737	-0.0795898	0.188151	0.225586	0.208496	-0.0798611	-0.316406	-0.231771	0.183036	-0.0513393	-0.328613
famous	B12	female	0.0896519	0.0713264	-0.0395804	0.0582465	0.0567477	0.118741	0.0181892	-0.140995	-0.126371	-0.204169	0.0503894	-0.00674433
famous	B13	female	-0.095394	-0.123627	-0.25111	0.162192	0.313687	0.0117151	-0.240923	-0.202212	-0.377429	-0.0380557	-0.238303	-0.387033
famous	B14	female	1.09422	0.868665	0.721627	0.255353	0.0642398	0.625506	-0.741435	-0.820128	-0.385439	-0.554604	-0.554604	-0.687366
famous	B15	male	0.00595923	0.16494	-0.0323884	0.0611926	-0.0767025	0.203027	-0.0429456	-0.00388835	0.0634228	0.0358495	-0.251932	-0.12959
famous	B16	male	0.0291827	0.121207	-0.0349009	-0.00362812	0.366903	0.266837	-0.126925	-0.232278	-0.273548	-0.273869	-0.0771961	-0.230035
famous	B17	male	0.157147	0.0588235	0.26087	0.0652174	0.266837	-0.0247229	-0.0554135	0.0764422	0.277067	0.256039	0.0102302	0.0412049
famous	B18	male	0.0886173	0.25646	0.046843	0.0135231	-0.0401867	0.0913525	-0.0600792	0.164671	0.297986	0.126626	0.260581	0.161474
famous	B19	male	0.0907723	0.263791	0.0982949	0.211133	0.222955	-0.0170512	-0.0805751	-0.339895	-0.279505	-0.0153795	-0.39318	-0.47342
famous	B20	male	0.360294	-0.0222756	0.838365	0.63282	0.462807	0.638137	0.205001	0.442058	0.49043	0.375467	-0.132987	0.157213
famous	B21	male	-0.386261	-0.239647	-0.516984	-0.194187	-0.053157	-0.185679	0.362399	0.258472	-0.27244	-0.149663	-0.291088	-0.0555556
famous	B22	male	0.332909	0.16939	0.276328	0.0477403	0.136573	0.157508	0.14163	0.367141	0.338426	0.500227	0.245916	0.388606
famous	B23	male	-0.153254	0.136522	-0.19465	-0.114199	-0.226262	-0.205188	-0.133601	-0.237014	-0.187124	0.0115794	-0.219906	-0.218568
famous	B24	male	0.107329	-0.104492	-0.136856	-0.0636998	0.11781	0.153644	-0.191447	-0.147337	-0.130057	-0.0767659	-0.15102	-0.0634873
famous	B25	male	0.0930056	0.290966	0.0533907	0.213791	0.266649	0.442626	-0.203462	-0.064769	-0.231334	-0.0905447	-0.104384	0.0480757
famous	B26	male	0.0347212	-0.263193	-0.172223	-0.231629	-0.372724	0.22657	-0.346184	-0.191375	0.118421	-0.0218471	-0.162529	-0.0780607
famous	B27	male	-0.0226269	-0.0837932	-0.196606	-0.0779985	-0.0601718	-0.259106	-0.166722	-0.358237	0.153508	-0.323106	-0.0945778	-0.229948
famous	B29	male	-0.0545975	0.230518	-0.255021	-0.279547	0.145443	0.107888	-0.198975	-0.511012	-0.16233	-0.362323	-0.566962	-0.575393
famous	B30	male	0.159617	0.649441	0.230447	0.245189	0.607342	0.547486	-0.182961	-0.332801	-0.371508	-0.218675	-0.414106	0.145251
famous	B31	male	-0.015625	-0.213235	-1.9e-16	0.00582108	-0.218648	-0.0227737	-0.36877	-0.34232	-0.15145	-0.217486	-0.326593	-0.192198
famous	B32	male	0.308339	-0.0274969	-0.088882	0.133517	0.0821795	0.243194	0.105515	-0.0692506	0.0215075	-0.267268	0.1261	-0.173343
famous	B33	male	0.285034	0.273504	0.0886635	0.136978	0.605679	0.243911	-0.0226086	-0.185952	0.226937	0.113058	-0.0794023	-0.0520481
famous	B34	female	0.546645	0.151768	-0.257536	0.952475	-0.39967	0.707481	-0.683938	-0.0574257	-0.274367	-0.356656	-0.412995	0.0835396
famous	B35	female	0.250496	0.52662	0.456349	-0.24256	0.603733	0.109182	0.283565	-0.399306	0.328993	-0.251984	0.344329	-0.0339506
famous	B36	female	0.236848	-0.104433	-0.331958	-0.0288784	-0.0967092	-0.0884582	-0.123125	0.0041135	0.00179091	-0.299866	0.19728	-0.0442411
famous	B37	female	-0.0254046	-0.0481873	0.0465826	1.04665	0.20622	0.674532	0.340385	0.210017	0.491004	0.153377	0.223149	0.206062
famous	B38	female	0.296	-0.0955	-0.0730612	-0.0571429	0.000571429	-0.0438571	0.0232381	-0.154857	-0.108762	-0.0140952	-0.0859048	-0.0918095
famous	B39	female	-0.0167605	0.0417738	-0.00377814	0.0927921	0.234003	0.366711	-0.202688	0.0309932	-0.135423	0.225196	-0.268207	-0.0292303
famous	B40	female	0.0765376	0.132406	-0.0928222	-0.0510947	-0.0110095	0.100561	0.155121	0.0299665	-0.0878394	-0.141509	0.205005	0.0745055
famous	B41	female	0.128348	0.0943878	-0.308036	-0.263393	0.339286	1.29018	-0.169643	-0.40067	-0.0854592	0.0952381	0.335937	-0.112723
famous	B42	female	0.14376	0.241956	-0.00209889	-0.0264088	0.0380722	0.0513917	0.412932	-0.024239	0.0233711	-0.232844	0.203645	-0.0551423
famous	B43	female	-0.277317	0.0131397	0.248703	-0.205855	-0.414641	-0.24562	-0.247277	-0.270895	-0.406408	-0.0790687	-0.102121	-0.170124
famous	B45	female	-0.0337444	-0.193019	-0.0178335	0.292098	0.252155	-0.107995	-0.0168183	-0.291965	0.0534755	0.325701	-0.172633	0.174257
famous	B47	female	0.102179	-0.100716	0.092198	0.144067	-0.173857	0.383287	0.133595	-0.437566	-0.238161	0.203627	-0.0594826	-0.406532
famous	B48	female	-0.161782	0.175264	-0.120018	0.395076	0.115914	0.597629	0.0752898	0.00234467	0.131301	0.199129	-0.00184224	0.148154
famous	B49	female	0.404625	-0.0506475	-0.0419285	0.234774	0.0252596	0.333048	0.102592	0.157527	0.0480831	-0.0157143	-0.0594806	-0.000897551
famous	B50	male	-0.10814	-0.128492	-0.147346	-0.0268855	-0.100559	-0.0937749	-0.258845	-0.275738	-0.215084	-0.306331	0.241421	-0.171439
famous	B51	male	0.330872	0.349334	0.458167	0.620056	0.723059	0.457152	0.0961034	0.0474617	0.376848	0.0494607	0.227147	-0.0687008
famous	B52	male	-0.123436	-0.328783	0.314625	0.0661105	-0.0713879	-0.088358	-0.331058	0.028157	0.0724308	-0.0436102	-0.372339	-0.0676906
famous	B53	male	0.235016	0.0456974	0.200049	-0.130646	0.393064	0.683985	-0.269113	0.301802	0.150896	-0.12388	-0.0639975	-0.349204
famous	B54	male	0.199702	0.639315	-0.264848	-0.337116	-0.0699773	0.0510088	-0.69483	-0.275931	-0.300751	-0.334115	-0.571931	-0.499432
famous	B55	male	-0.0794194	0.0551815	0.0697813	-0.209362	0.199359	0.0178173	0.165972	0.0342211	0.107474	0.196548	0.194911	0.252027
famous	B56	male	0.0526412	0.0143067	0.108034	0.188119	0.0704329	0.29934	0.148753	0.220877	0.116861	0.0131832	0.189082	0.195502
famous	B58	male	0.413697	0.111302	0.152881	0.636578	0.444004	0.0213932	-0.289237	-0.263452	-0.103615	-0.0553531	-0.270405	-0.342088
famous	B59	male	-0.0312687	0.0755536	0.413824	-0.213844	-0.209655	0.109515	-0.497307	-0.126804	-0.356074	-0.436565	-0.4617	-0.386296

## Sheet: Ratings
Experiment	Code	Sex	Arousal.neg.other	Arousal.neg.familiar	Arousal.ntr.other	Arousal.ntr.familiar	Arousal.pos.other	Arousal.pos.familiar	Valence.neg.other	Valence.neg.familiar	Valence.ntr.other	Valence.ntr.familiar	Valence.pos.other	Valence.pos.familiar
self	A01	female	37.1667	58.8333	29.5	30	45.3333	28	34.5	46.6667	62.5	46	66.6667	59.6667
self	A02	female	64.5	64.1667	51.1667	44.3333	44	34.1667	18.1667	45.1667	44.5	50.5	64.3333	72.6667
self	A03	female	90.3333	80.3333	24.1667	20.6667	62.3333	57.8333	5.5	11.8333	31.6667	45.3333	79.3333	82.5
self	A04	male	32.3333	17	42.5	46.8333	8.83333	12.5	7.5	12.1667	39.6667	42.3333	84	82.1667
self	A05	female	73.5	60	46.3333	37.6667	59	67.6667	6.66667	15.3333	53.5	42.5	84.1667	85.1667
self	A06	female	52.5	61.6667	44.5	41.5	63	66.8333	44.3333	36.6667	45	37.6667	56.3333	62.5
self	A07	female	31.5	9	20.8333	5.16667	8	8.33333	27	40	41.3333	46.8333	62.8333	58.5
self	A08	female	70.5	75.3333	30.6667	57.1667	38.6667	49.6667	23	32	51.6667	49.8333	65	76
self	A09	female	75.5	78.1667	32.5	46.6667	55.5	73	21.3333	9	29.5	40.6667	81.6667	95.5
self	A10	female	62.3333	57.3333	26.5	21.1667	41	28.3333	17.1667	21.3333	49.1667	42.1667	72.6667	90
self	A11	male	72.6667	71.5	44.5	25.1667	53.3333	60.3333	25	15	47.5	46.1667	66	83.1667
self	A12	female	80.3333	78	15.8333	24.5	57.3333	51.8333	14	12	27.8333	18.8333	74.3333	83.3333
self	A13	female	54.6667	59.1667	51.5	47.3333	44	45.6667	35.8333	30.6667	53	38	86	79.1667
self	A14	male	63.1667	72.8333	49.5	29.3333	62.5	66.5	19.5	13.6667	50.1667	48.8333	83.1667	89.3333
self	A15	female	79.8333	72.8333	4.66667	5	49.6667	43	6.33333	11.6667	46.8333	46.5	88.1667	88.1667
self	A16	male	80.5	73	5.16667	13.5	67.6667	64.1667	20.1667	11.8333	43.8333	43.5	91.6667	74.8333
self	A17	female	82.3333	59.8333	47.5	27.8333	55.8333	52.5	28.1667	18.1667	43.8333	42.8333	75	84.1667
self	A18	female	12.8333	46.8333	28.1667	56.1667	73.1667	72.1667	13.5	32.6667	34	69.5	71.3333	81.5
self	A19	female	19.1667	23.5	0	0	15	16.1667	19.6667	14.8333	52.6667	50.5	90.3333	83.1667
self	A20	male	56.8333	61.1667	34.5	33.5	49.8333	34.8333	20.6667	38.6667	45.6667	42	82.6667	70.8333
self	A21	female	56	54.6667	36	37.3333	27.3333	33	31.6667	33	51.8333	47.3333	68.6667	74.6667
self	A22	female	64.5	54.1667	32.8333	8	34.6667	48.6667	14.6667	26.6667	46	49.8333	76	88.8333
self	A23	male	99.8333	99.1667	0.333333	24.6667	81.3333	57.6667	0	2	49.1667	41	39.8333	58.5
self	A24	male	64.3333	85	3.33333	9	51	69.1667	29.1667	10.5	50.3333	50.8333	73	76.5
self	A25	male	80.3333	71	10.6667	25.6667	73.5	70.6667	20.1667	26	49.6667	52.5	81.6667	79.5
self	A26	male	42.6667	47.6667	37.5	47.8333	29.8333	54.6667	43.8333	47.3333	44.1667	44.5	59.6667	47.3333
self	A27	male	53	38.3333	33.6667	29.6667	82.5	44	39	33.5	35.6667	31.3333	88.1667	57
self	A28	male	60.3333	65.6667	48	47	55.5	59.1667	17	21.3333	50	43.3333	74.1667	74.6667
self	A29	male	99	98.5	46.3333	52.3333	71.3333	73.6667	1.16667	1.33333	50.3333	52.5	98.3333	100
self	A30	male	58.5	81	8.83333	10.3333	36.5	47.5	33.3333	19.6667	46	49.8333	74.5	80.6667
self	A31	male	78.5	85.3333	18.6667	22.3333	55	51.3333	17	6.66667	46.1667	37.1667	76.5	83.8333
self	A32	male	74.1667	59.1667	22.6667	17	72.5	67.1667	18.6667	28	39	57.8333	79.1667	76.6667
self	A33	female	70.6667	70	8.83333	17.8333	44.8333	34.5	24.8333	22.8333	40.8333	44	68.8333	69.5
self	A34	female	39.3333	41.5	16.5	16.1667	42.5	60.8333	24.5	29.1667	49.5	47.6667	45	69.3333
self	A35	male	48.3333	62.8333	17	23.6667	46	52.5	10.3333	6.16667	45.5	44.8333	81.5	76.5
self	A36	male	69.3333	60.3333	1.33333	12	59.6667	50.8333	15.5	29.5	49.5	54	71.6667	66.6667
self	A37	female	57.1667	54.3333	64.6667	55.6667	58.3333	53.8333	6	20.5	24	28.6667	82.8333	72.1667
self	A38	female	75.8333	86.5	30.8333	21	60.8333	75.1667	18.8333	15	40.3333	45.1667	71	79
self	A39	male	66.6667	63	34.1667	33.3333	59.1667	60.3333	47.5	26.1667	48.6667	43	77	84
famous	B01	male	70.5	54.6667	20.3333	30.5	29.1667	48.6667	32	22.6667	48.1667	51.1667	77.8333	83.8333
famous	B02	female	84.5	59.5	19.8333	15.1667	45.6667	45.1667	17.8333	27.6667	48.8333	48.5	77.6667	73
famous	B03	female	59.5	62.1667	50.3333	37.6667	53.5	51	25.3333	35.8333	48.3333	43.5	56.6667	63.3333
famous	B04	female	53.1667	72.1667	19.1667	22.8333	42.3333	36.1667	15	14.5	50.5	49.8333	84.8333	71.1667
famous	B05	female	79.3333	57.6667	15.6667	9	9.33333	17.6667	11.6667	36.5	47.8333	48	72.3333	71.6667
famous	B06	female	60.8333	64.8333	49.6667	41	35	40	38.3333	32.1667	39.3333	50.3333	65	65.3333
famous	B07	female	58.8333	47.5	13.3333	32	43.6667	47.6667	18.6667	29.6667	44.3333	45.6667	89.8333	80
famous	B08	female	61.6667	62.1667	50.6667	44.3333	35.6667	38.8333	23.6667	16.6667	49.8333	60	80.6667	80.8333
famous	B09	female	65.6667	52.1667	50	20	41.3333	33.3333	14.6667	28.6667	48.1667	48.8333	65	67.3333
famous	B10	female	63.6667	57.1667	31.6667	32.3333	54	53.8333	18.3333	30.5	56.6667	51.1667	93.5	86.1667
famous	B11	female	64.6667	53.3333	46.6667	47.1667	49.6667	50	26.1667	41.1667	44.6667	52.5	66.6667	77
famous	B12	female	86	80.6667	0	7	60	69.5	14.8333	8.33333	47.8333	49.5	90.6667	85.8333
famous	B13	female	82.1667	80.6667	7	12	57.8333	49	11.6667	11	49.1667	48.8333	88.3333	93.6667
famous	B14	female	77	76.8333	5.16667	13.3333	44	40.8333	15.6667	16.3333	49.1667	49.5	72.6667	74.1667
famous	B15	male	80.3333	42.6667	26.3333	12.6667	34.3333	37	30.5	34.8333	42.8333	51.8333	77.1667	80.1667
famous	B16	male	60.8333	56	22.3333	27.1667	55.5	51.3333	22.6667	26.6667	42.6667	45.1667	64.6667	63.8333
famous	B17	male	57.3333	54.1667	51.3333	51.8333	55.3333	54.5	17.5	27.1667	45	54.3333	72.8333	80
famous	B18	male	48.5	73.8333	42.6667	63.1667	32.8333	51.3333	33.5	44.8333	53.3333	48.1667	66.3333	76.8333
famous	B19	male	2.66667	9.83333	5.5	0.5	21.5	20.6667	36.6667	27.8333	52.8333	51	69.8333	65.8333
famous	B20	male	35.3333	55	26.6667	1	28.6667	25.1667	27.1667	24.8333	46.8333	50	67.3333	65.3333
famous	B21	male	26.8333	66	19.3333	38.3333	64.6667	65.5	29.5	28.1667	34.8333	22	63.3333	63.6667
famous	B22	male	30.3333	26.1667	0	0.833333	21.3333	19.6667	18.6667	32.5	50.5	51	71.3333	72.5
famous	B23	male	53.3333	53.5	25.1667	39.6667	41.1667	53.6667	34	31.8333	43.3333	53.3333	60	77.8333
famous	B24	male	74.6667	44.6667	38	18.6667	18	55.6667	28.5	27.6667	36.5	51	47.5	81.6667
famous	B25	male	46	55.6667	36	46.6667	53.3333	64.6667	20.1667	20.3333	38	54.6667	85.5	88
famous	B26	male	72.3333	72	13.8333	17.8333	65.1667	70.3333	24.3333	14.8333	49.8333	55	67.6667	72.6667
famous	B27	male	41.8333	46.1667	35.1667	33.6667	34.8333	43.3333	33.3333	29.1667	40.8333	40.1667	54	65.1667
famous	B28	male	56	50.6667	0	0	26	21.6667	34.8333	37.1667	49.1667	50.5	77	83.6667
famous	B29	male	55.8333	56.3333	40.8333	31	58.5	47.1667	33.1667	41.5	47.1667	51.5	72.1667	72.5
famous	B30	male	72.8333	74.3333	45	41.1667	28.6667	47.3333	23.6667	26	41.8333	44.6667	56.1667	60.5
famous	B31	male	23.5	28.1667	15.6667	15.1667	19.3333	20.1667	44.6667	47.5	59.8333	48.1667	64.8333	75.6667
famous	B32	male	73.5	63.3333	25	16.8333	31.6667	63.8333	24.5	20.1667	41.1667	48.8333	49.8333	71.3333
famous	B33	male	56.8333	57.5	6	4.66667	13.1667	7	25.5	26.6667	50.1667	49.6667	72.6667	71.6667
famous	B34	female	68	57.5	29.3333	7.16667	54.3333	62.3333	10.1667	13.5	45.6667	52.6667	89	88.8333
famous	B35	female	55.5	46	28.6667	34.3333	36.5	33.8333	24.3333	26.5	59	63	75.1667	67.6667
famous	B36	female	78.1667	62.3333	21.8333	25.5	45.6667	39.8333	12.3333	22.8333	43.8333	54.6667	94.3333	79.1667
famous	B37	female	36	67.8333	45.1667	43.3333	59.5	49.5	36.5	55.1667	54.8333	52.3333	66.5	55.1667
famous	B38	female	53	61.8333	32.8333	24.3333	51	48.3333	20.8333	23.5	47.5	52.3333	75.1667	72.1667
famous	B39	female	58.8333	71	39	32.5	21	8.5	31.5	31	53	53.5	72.8333	80.6667
famous	B40	female	65.1667	56.6667	41.1667	44.6667	44.1667	31.8333	27	32.8333	44.6667	49.6667	77.8333	81.8333
famous	B41	female	56.3333	57.5	4.5	41.3333	33	53.5	28.3333	26.8333	49.6667	66	64.3333	78.8333
famous	B42	female	66.6667	68.5	53.3333	46.6667	68.6667	54.5	13.8333	9.16667	44.1667	46.6667	78.3333	53.3333
famous	B43	female	81.5	74	49.5	49.6667	72.5	73.8333	18.1667	23.6667	49.3333	51.6667	86.1667	84.6667
famous	B44	female	77	35	1.5	0	7.33333	11	11.6667	25	58.1667	54.5	92.8333	59.3333
famous	B45	female	50.1667	49.5	26.6667	26	72.8333	76.6667	26.1667	26.3333	49	49.8333	90.8333	88
famous	B46	female	69.5	71.5	17.5	36.1667	71.5	75.6667	25.1667	31	47.3333	49.5	76.3333	83.8333
famous	B47	female	74	70.3333	21.8333	20	46	30.1667	32.8333	36.5	56.8333	55	82.6667	76.3333
famous	B48	female	72.3333	71.5	48.8333	27.3333	56.8333	62.1667	21	20.8333	48.3333	49.8333	77.1667	86.3333
famous	B49	female	49.3333	78.3333	36.6667	63.3333	40	74.6667	43.5	18.8333	50.1667	27.8333	53.1667	17.3333
famous	B50	male	61.6667	34.1667	72.5	72	65	51.8333	24.3333	23.6667	49.5	50.6667	74.8333	72.5
famous	B51	male	61.1667	69.5	21.3333	31.5	54.3333	42.5	19.5	18.1667	47.1667	45.8333	66.1667	67.6667
famous	B52	male	56.5	68.6667	32.1667	43.1667	61.3333	53.8333	29.8333	18.1667	50	47.1667	73	68.5
famous	B53	male	55.8333	60	40.3333	51.3333	47	52.3333	27	30	48.6667	49.5	64.8333	57.8333
famous	B54	male	67.8333	65.3333	54.5	55.8333	60.5	63	27.3333	34.1667	47.6667	47.8333	71	81.1667
famous	B55	male	69.1667	67.5	37	52.6667	67	71.6667	20.6667	10.1667	50.8333	54.1667	76.6667	85.5
famous	B56	male	68.3333	84.5	18.8333	69	34.5	52	28.5	27.3333	35.6667	29.5	71.6667	84.1667
famous	B57	male	73	87.6667	38.1667	24.8333	38.5	42.8333	29.1667	63.6667	54.1667	41.3333	65.1667	79.6667
famous	B58	male	24.8333	1	34.6667	36.1667	32.5	32.8333	49.8333	48.1667	49.3333	56.1667	49.6667	49
famous	B59	male	68.5	92.1667	34	33.1667	61.6667	62.1667	25.5	11.6667	46.8333	46.6667	72.1667	70.5

## Sheet: Reaction time data
Experiment	Code	Sex	RT.neg.other.incongruent	RT.neg.other.congruent	RT.neg.familiar.incongruent	RT.neg.familiar.congruent	RT.ntr.other.incongruent	RT.ntr.other.congruent	RT.ntr.familiar.incongruent	RT.ntr.familiar.congruent	RT.pos.other.incongruent	RT.pos.other.congruent	RT.pos.familiar.incongruent	RT.pos.familiar.congruent
self	A01	female	1161.6	1229	1062	1220	1237	832	1188.5	1130.5	1139.83	821	994.6	929.67
self	A02	female	770.67	845.33	708.67	908	706.5	763.33	762.4	822.67	702.83	699.33	707.83	537.67
self	A03	female	617.4	825.67	752	612	701.17	709.67	652.17	665	608.67	556.67	577.5	545.33
self	A04	male	674.83	491	613.8	440	586.5	556.67	691.67	460.67	595.4	559	498.5	374.67
self	A05	female	640	925.33	754.8	786	614.6	982.33	621.83	603.67	614.83	758.33	567.17	723.67
self	A06	female	848.5	1399	1194.5	1451	1016.5	918.33	941	822.33	862.17	926.67	1078.17	663.67
self	A07	female	1167.4	975	1030.17	1021	1024.4	1004	952	1093.5	1150.6	1052	1110	848.5
self	A08	female	850.33	605.67	831.5	942.33	733.67	441	626.17	545.67	795.5	651	641.67	620.33
self	A09	female	966.83	1246	916.4	870.5	1004.5	1045	947.83	1201	800.67	816	712	615
self	A10	female	665.67	800	939.33	369	901.33	1075.67	687.17	846	827.5	611.67	847.6	1096
self	A11	male	905	862.67	920.5	953.33	854.5	892.33	1035.83	493.5	1002.2	590.33	1027.17	674
self	A12	female	766.67	979.33	703	1006.67	719.8	851.33	795	894	722.5	642.33	653.83	716
self	A13	female	950.5	1133	813	1071.33	970	641.5	706.8	779.67	733.83	749.5	694.67	692.67
self	A14	male	619	913	708.17	760	518.5	688	597	568.67	654	639.33	734.33	529.67
self	A15	female	638	505	778.2	643.33	683.25	589.67	658.83	638.33	570	425.33	521.5	506.33
self	A16	male	714.83	692.33	757.67	820.67	797.33	755	966.83	821.67	496.33	484.67	536.33	533.67
self	A17	female	567.6	560.33	627.67	621.33	540	482.67	572.33	550	497.6	392	548	461
self	A18	female	658.6	780.67	985	759.5	935.67	665	848.83	863.33	876.17	641.67	736.33	505.33
self	A19	female	565.5	581	541.33	532	509.33	530.33	524.83	464.67	473.67	429.67	546.33	556.33
self	A20	male	851.25	1128.5	787.8	773.67	783.83	670	640	696	810.2	565.33	707.67	495.67
self	A21	female	810.2	756.67	865.17	912.5	842	758.67	653	728.67	572.83	516.33	592.33	573.33
self	A22	female	1319.75	1113	1091	1313	1288	1130	1115	981.5	1116.2	1128.33	1170.83	1191
self	A23	male	981	1177.67	954.8	1139.5	1244	760.67	1055	846	1163.5	704	981.33	704.33
self	A24	male	1085.33	954.33	1038.67	1064.67	1036.67	1006.33	1173.5	1017.33	1041.67	891.67	1095.5	973.67
self	A25	male	818.17	1042.5	743.2	1282	782	674.67	754.2	600	697	721	709.6	483
self	A26	male	673.5	591.33	702.83	474	684.5	487	637.67	559.67	625.5	650.33	630	455.67
self	A27	male	992.25	964.5	1006.75	889	907.4	877	998.75	1013	832	752.33	812.83	656
self	A28	male	695.67	569	684.5	652.67	626.5	562.33	609.33	658.33	637	720.67	632.17	452.67
self	A29	male	542	609	526.67	574	528.5	566.33	521.17	451	503.83	454	489	412.33
self	A30	male	818.6	1152	944.4	588	927.6	1002.33	675	984	619.6	810.33	898.17	405.5
self	A31	male	886.4	718.67	892.8	509	781.5	870.33	737.8	928.67	885.75	673	736.33	454.33
self	A32	male	504.5	626	589.4	520.67	487.67	513	475	399	460.2	548.67	479.33	444.33
self	A33	female	839	639	900.8	608.5	852	642	685.33	612.67	830	837.33	907.6	698.33
self	A34	female	664	892.5	692	538	611.83	753.33	615.17	529.33	713	582	515.8	859
self	A35	male	762.83	655.67	534	595.67	534.83	441.67	583.67	524	579.33	478	663.17	501.33
self	A36	male	893.2	709.5	780.6	797	720.83	543.67	858.67	691	817.67	756.33	691.5	439
self	A37	female	948.5	723.67	914.33	670	795	744	849.6	536	698.67	662	824.17	487.67
self	A38	female	942.5	862.67	933.5	886.5	812.67	873	745.4	678	955.8	635	851.67	784
self	A39	male	698	735.33	645	716.33	710.17	494.67	767.67	758	557	680	748.33	641.33
famous	B01	male	803.6	946	839.5	902	889.5	631.33	781	835.67	944.83	621	767.33	470.33
famous	B02	female	706	803.67	621.83	801	850.33	589	641.17	557.67	679.33	583	646	447.67
famous	B03	female	777.33	742.5	726.2	673.67	640.5	669.67	627.33	635.67	738.5	429.33	613.17	520
famous	B04	female	814.25	706.33	660.17	496	556.83	483	591.67	484	584.67	588.33	556.17	410
famous	B05	female	802	954	818.67	795.67	812.33	685.67	700.5	702.33	787.5	544.67	825	425
famous	B06	female	910.33	846	933.8	966.67	862.33	864.33	840.67	729.67	734.33	666.67	799.67	948
famous	B07	female	524.83	427.5	535	475.67	504	517	557.67	428.67	540.33	443.33	478.8	418.67
famous	B08	female	806.5	965.33	893.83	1066.33	695.67	936	897.83	1026.33	740.67	670.33	656.6	537.67
famous	B09	female	738.17	811.67	567.6	578	579.5	566	536	697	566.67	586.33	618.33	727.67
famous	B10	female	853.5	888.5	1049.67	665	857.2	732.67	1208.33	698.67	739.5	739.33	992.17	779
famous	B11	female	735.67	981	757.6	895.67	771.17	835.67	871.17	781.67	671	625.67	738.83	614.67
famous	B12	female	552	454.5	592.5	492.33	529.8	465.33	724.8	614.33	520.5	564.33	522.33	390.33
famous	B13	female	875	884	868.6	1031.33	1009.67	803	918.83	917	766.17	737	886.25	575.33
famous	B14	female	712.6	869.67	749	702	786	766.33	723.83	939.67	831	736.67	673.83	733.33
famous	B15	male
famous	B16	male	914	449	773.67	723.33	902.6	807.67	913	826.33	720	485.67	828	733.67
famous	B17	male	1281.75	1304	1027.75	888	1269	1184	1151.33	867.5	979.5	913	1011.33	575.67
famous	B18	male	832.2	693.67	648.6	614.67	706.67	603.33	668.5	498	704.17	695	712.2	515
famous	B19	male	848.33	818	729	832.33	725.83	675.67	683.33	658	638.83	570	702.83	609.33
famous	B20	male	895.4	1132	985.75	1196.33	1023.25	954.5	933.8	833	924.5	437	793.6	590
famous	B21	male
famous	B22	male	950	924.67	842.17	1105	1073.83	1052.67	852.67	1011.33	914.5	741.67	824.83	815.33
famous	B23	male	634.17	468.33	510.6	447.67	563.33	476.67	529	402.67	463.17	446.67	497.5	470.33
famous	B24	male
famous	B25	male	450	463.33	553	419.33	515.75	454	488.83	472.5	433.17	424.33	403.67	436.33
famous	B26	male	823.5	704	1044.6	789.33	871.5	842	976.8	725.67	861.17	558.33	656.83	670.5
famous	B27	male	521.6	494	472.33	721	504.17	553	481	493.33	492.5	424.33	505.17	481.67
famous	B28	male
famous	B29	male	812.8	818.67	895	649	754.33	850.33	762.83	639.5	775	603	755.83	623.67
famous	B30	male	569	349	573.6	367	555.8	410	622	499	532.5	348.5	528.8	613
famous	B31	male	1174.6	1131.33	1309	1323	1196.83	847	1111.6	892	1029.5	1035.33	1001.8	908
famous	B32	male	463	345	498	364	512.33	442.33	460.17	457	471.17	413	464.5	362
famous	B33	male	837.67	816	867.83	927	827.33	881.67	917.67	680.67	815.83	908.67	851.83	750.67
famous	B34	female	660.33	652	650	732.33	629.4	633.33	641.83	836.33	652.33	502.67	625	556
famous	B35	female	812.5	787.5	850.17	770	887.8	766.67	693	912	744.17	525.33	929.83	763
famous	B36	female	690	926.67	764	747.5	688.5	528.33	870.33	571.67	596.83	422	767.33	614
famous	B37	female	539.83	498.33	533.67	678.67	492.83	514.67	505.5	534.33	511.17	503.33	534.83	499
famous	B38	female	751.67	651	730.33	800.5	730.83	704.67	723.67	430.33	680.5	800.67	607.8	429.33
famous	B39	female	877.67	967	1148	991.5	1107.5	1248.5	1096.5	1054	1100.5	757.67	965	1011
famous	B40	female	608.4	530	753.8	674	778.83	454.33	629.8	470	704.17	646	513.5	469.67
famous	B41	female	489.83	495.33	657	524.67	599.83	547.33	471.83	406	503.5	437.67	561.17	397
famous	B42	female	918.33	1412.5	796.83	1157	794	747.5	861.8	1201	770.8	1011.67	810.67	900.5
famous	B43	female	1050	1430	1067.5	1051.5	920	1095	1067.83	1096.5	897.83	839.33	971.17	912.67
famous	B44	female	523.25	415	511.5	468.33	580.8	456.33	629.2	442.67	498.33	481	558.83	389.33
famous	B45	female	521	652	531.5	491	579.83	518.33	528	517	503.5	438.67	584.83	422
famous	B46	female	751.4	626	752.67	648.5	678.33	373	644	491.67	680	520.67	610.8	449
famous	B47	female	766	901.5	819.2	888	804.33	794.67	754.4	800.33	692	534.33	733.5	418.33
famous	B48	female	1214.4	978	1000.25	1068.33	998	1277.33	1082	1107.5	1018.4	996.5	1021.2	1036.67
famous	B49	female	785.67	1079.33	615	714	670.83	640.33	648.83	694.33	538	489	772.17	646
famous	B50	male	939.8	808.33	974.67	978	870.2	654	963.8	527	903.33	700.67	877.67	594
famous	B51	male	525	556	627.33	619	627.17	656	615	693	623.6	573	583.83	502.67
famous	B52	male	706.5	519	513.67	498.67	598.5	574	489.67	640	543.5	416.33	611.5	467
famous	B53	male	791.8	879.67	855	925.67	802	800.33	817	919.33	768.17	834.33	922.5	695
famous	B54	male	936.6	817	714.25	581.67	802.8	761.33	794.2	668.67	839.17	784	774	669
famous	B55	male	525.17	469.33	389.2	479.67	444.8	429	443	517.33	486.83	420	406.33	390.67
famous	B56	male	575	583	748.17	602.67	668	377	691.8	420.67	546.67	463	621.33	477
famous	B57	male	1070.33	753.5	837	963.67	935.4	904	997.17	811.67	906	1028	980.67	807
famous	B58	male
famous	B59	male	983.4	1113.33	967.17	932.67	940.17	857.67	894.17	911.33	938	885.67	843.8	692
